# Supplementary material for: Heritable Tissue‐Specific Gene Expression Associates With Chronic Wound Microbial Species
Source: Wound Repair Regen. 2025 Jun 27;33(4):e70055. doi: 10.1111/wrr.70055 (PMC12203766; doi:10.1111/wrr.70055)
Supplement: Supplementary file 1 — Table S1. Covariate controlled additive effects analysis results for species with multiple associations and selected loci identified by backward selection (p < 0.05). [file WRR-33-0-s004.xlsx]

## Sheet: ST1_Coefficients
Species	Term	Estimate	Std. Error	t value	Pr(>|t|)
Actinomyces neuii	(Intercept)	-0.000119376	0.00316382	-0.0377315	0.969917
Actinomyces neuii	intron_6_43060605_43061311_Muscle_Skeletal	39.7045	6.78069	5.85553	8.56297e-09
Actinomyces neuii	intron_5_133006920_133026497_Skin_Sun_Exposed_Lower_leg	-190.803	27.2997	-6.98919	8.76501e-12
Alcaligenes faecalis	(Intercept)	0.0152285	0.00635968	2.39453	0.0170074
Alcaligenes faecalis	ENSG00000258957_Adipose_Subcutaneous	-7642.85	924.252	-8.26923	1.21682e-15
Alcaligenes faecalis	ENSG00000258957_Nerve_Tibial	9178.97	1466.37	6.25967	8.28386e-10
Alcaligenes faecalis	ENSG00000258957_Skin_Sun_Exposed_Lower_leg	-3669.97	1387.43	-2.64517	0.008421
Alcaligenes faecalis	ENSG00000143952_Whole_Blood	-3.96492	1.38554	-2.86165	0.00439032
Alcaligenes faecalis	intron_17_82228529_82235983_Adipose_Subcutaneous	805.652	279.681	2.88061	0.00413873
Alcaligenes faecalis	intron_17_82228529_82235983_Nerve_Tibial	-358.175	137.607	-2.60288	0.00951782
Anaerococcus lactolyticus	(Intercept)	-0.00436028	0.0065452	-0.66618	0.5056
Anaerococcus lactolyticus	intron_4_184803546_184825916_Artery_Tibial	-9746.84	1594.96	-6.11101	1.98054e-09
Anaerococcus lactolyticus	intron_4_184803546_184825916_Muscle_Skeletal	6923.22	1924.9	3.59666	0.000354026
Anaerococcus lactolyticus	intron_4_184803546_184825916_Nerve_Tibial	4791.8	1358.92	3.52617	0.000460014
Anaerococcus obesiensis	(Intercept)	0.0148181	0.00387894	3.82015	0.000150292
Anaerococcus obesiensis	ENSG00000171992_Adipose_Subcutaneous	-2031.06	615.494	-3.29988	0.00103686
Anaerococcus obesiensis	ENSG00000181924_Artery_Tibial	-908.78	257.187	-3.53354	0.000448387
Anaerococcus obesiensis	ENSG00000283897_Artery_Tibial	4.02787	0.996345	4.04264	6.12593e-05
Anaerococcus obesiensis	ENSG00000171992_Muscle_Skeletal	-518.385	157.162	-3.29842	0.00104216
Anaerococcus obesiensis	ENSG00000164675_Skin_Sun_Exposed_Lower_leg	-0.295074	0.0690293	-4.27462	2.29679e-05
Anaerococcus obesiensis	ENSG00000181924_Whole_Blood	1949.12	466.769	4.17578	3.50829e-05
Anaerococcus obesiensis	intron_11_73876575_73876757_Cells_Cultured_fibroblasts	-1003.83	286.22	-3.50721	0.000493987
Anaerococcus obesiensis	intron_16_89716904_89717344_Cells_Cultured_fibroblasts	-808.224	250.457	-3.22699	0.0013337
Anaerococcus obesiensis	intron_3_33412827_33416758_Cells_Cultured_fibroblasts	12.275	3.50144	3.50571	0.000496696
Anaerococcus obesiensis	intron_20_16374409_16378805_Muscle_Skeletal	19.9707	4.71306	4.23732	2.69761e-05
Anaerococcus obesiensis	intron_11_73876575_73876757_Skin_Sun_Exposed_Lower_leg	1822.21	505.403	3.60546	0.000343121
Anaerococcus obesiensis	intron_16_89716819_89719027_Skin_Sun_Exposed_Lower_leg	-1634.5	506.411	-3.22761	0.00133088
Anaerococcus octavius	(Intercept)	-0.00184635	0.00426361	-0.433049	0.665164
Anaerococcus octavius	ENSG00000100276_Artery_Tibial	762.461	214.298	3.55794	0.000409086
Anaerococcus octavius	ENSG00000100276_Muscle_Skeletal	-2241.04	610.476	-3.67097	0.00026742
Anaerococcus octavius	intron_7_31816154_31820531_Adipose_Subcutaneous	-21.6261	3.27977	-6.59379	1.08446e-10
Anaerococcus octavius	intron_22_29278216_29286923_Whole_Blood	211.46	83.4834	2.53295	0.0116128
Anaerococcus prevotii	(Intercept)	-0.0115495	0.00909374	-1.27005	0.20465
Anaerococcus prevotii	ENSG00000148358_Adipose_Subcutaneous	19.1008	3.2887	5.80801	1.11822e-08
Anaerococcus prevotii	intron_10_45000978_45003280_Muscle_Skeletal	-4032.99	646.927	-6.23408	9.58904e-10
Anaerococcus vaginalis	(Intercept)	-0.0133042	0.0134804	-0.986922	0.324155
Anaerococcus vaginalis	intron_4_112432581_112435148_Artery_Tibial	-113779	29940.8	-3.80013	0.000162337
Anaerococcus vaginalis	intron_4_112432581_112435148_Cells_Cultured_fibroblasts	140845	29951.8	4.70238	3.32587e-06
Anaerococcus vaginalis	intron_4_112432581_112435148_Nerve_Tibial	34663.5	11467.7	3.0227	0.00263311
Anaerococcus vaginalis	intron_12_79821166_79822116_Skin_Sun_Exposed_Lower_leg	3747.19	1003.62	3.73369	0.000210256
Anaerococcus vaginalis	intron_4_112432581_112435148_Skin_Sun_Exposed_Lower_leg	-21350.3	4083.96	-5.22783	2.519e-07
Bacteroides fragilis	(Intercept)	0.0124067	0.00561799	2.20838	0.0276715
Bacteroides fragilis	ENSG00000274180_Muscle_Skeletal	0.589032	0.1311	4.49301	8.73544e-06
Bacteroides fragilis	intron_7_44036809_44038807_Adipose_Subcutaneous	1735.45	626.798	2.76876	0.00583643
Bacteroides fragilis	intron_7_44076629_44078740_Adipose_Subcutaneous	-5475.02	1201.16	-4.55812	6.49924e-06
Bacteroides fragilis	intron_7_44076629_44078740_Artery_Tibial	2207.7	894.838	2.46715	0.0139541
Bacteroides fragilis	intron_7_44076629_44078740_Cells_Cultured_fibroblasts	2022.76	909.105	2.22501	0.0265271
Bacteroides fragilis	intron_7_43938494_43942826_Muscle_Skeletal	-4559.61	1009.12	-4.51839	7.78773e-06
Bacteroides fragilis	intron_7_43938494_43942826_Skin_Sun_Exposed_Lower_leg	4114.93	910.813	4.51786	7.80629e-06
Bacteroides fragilis	intron_7_44076629_44078740_Skin_Sun_Exposed_Lower_leg	2425.78	757.391	3.20282	0.00144782
Bacteroides fragilis	intron_7_44036809_44038807_Whole_Blood	-2822.67	1019.39	-2.76898	0.00583247
Campylobacter ureolyticus	(Intercept)	-0.0307443	0.00914325	-3.36251	0.000831218
Campylobacter ureolyticus	ENSG00000204922_Artery_Tibial	1618.05	527.58	3.06693	0.00227913
Campylobacter ureolyticus	ENSG00000255529_Cells_Cultured_fibroblasts	-0.0770835	0.0224075	-3.44008	0.000629901
Campylobacter ureolyticus	ENSG00000204922_Nerve_Tibial	-1843.06	601.113	-3.06609	0.00228545
Campylobacter ureolyticus	intron_15_57625892_57629702_Muscle_Skeletal	103.8	20.1745	5.1451	3.83924e-07
Campylobacter ureolyticus	intron_3_196144377_196159900_Skin_Sun_Exposed_Lower_leg	-62.632	9.58746	-6.5327	1.58454e-10
Corynebacterium amycolatum	(Intercept)	-0.00521965	0.00615701	-0.847757	0.396973
Corynebacterium amycolatum	intron_3_194457174_194459471_Adipose_Subcutaneous	349.477	58.86	5.93743	5.3767e-09
Cutibacterium acnes	(Intercept)	0.00226879	0.01057	0.214645	0.830131
Cutibacterium acnes	intron_16_68287871_68291209_Artery_Tibial	1818.81	785.853	2.31443	0.0210442
Cutibacterium acnes	intron_16_68287871_68290396_Muscle_Skeletal	3241.75	1560.92	2.07682	0.0383229
Cutibacterium acnes	intron_14_21075499_21076360_Whole_Blood	-126.454	23.2776	-5.43246	8.65699e-08
Enterococcus faecium	(Intercept)	-0.00517576	0.00587343	-0.881216	0.37862
Enterococcus faecium	ENSG00000100852_Adipose_Subcutaneous	4.98107	1.07491	4.63396	4.57166e-06
Enterococcus faecium	ENSG00000179772_Cells_Cultured_fibroblasts	105.54	29.1695	3.61815	0.00032658
Enterococcus faecium	intron_6_18457359_18459607_Muscle_Skeletal	-233.244	39.7986	-5.8606	8.33072e-09
Fusobacterium nucleatum	(Intercept)	0.0262876	0.00790198	3.32671	0.0009428
Fusobacterium nucleatum	intron_16_56514680_56516063_Nerve_Tibial	-0.313084	0.0547455	-5.7189	1.83748e-08
Fusobacterium nucleatum	intron_11_72008845_72008967_Skin_Sun_Exposed_Lower_leg	-0.349483	0.105392	-3.31604	0.000978723
Fusobacterium nucleatum	intron_2_29035656_29036564_Whole_Blood	-1987.13	308.795	-6.4351	2.87016e-10
Morganella morganii	(Intercept)	-0.00703738	0.00510483	-1.37857	0.168637
Morganella morganii	ENSG00000176087_Nerve_Tibial	-1.94599	0.314418	-6.18916	1.25233e-09
Morganella morganii	ENSG00000104723_Skin_Sun_Exposed_Lower_leg	-103.187	23.1229	-4.46255	9.99437e-06
Morganella morganii	intron_1_156938513_156939548_Whole_Blood	-508.632	104.797	-4.85352	1.61916e-06
Parvimonas micra	(Intercept)	-0.0011523	0.00528833	-0.217895	0.827599
Parvimonas micra	ENSG00000135622_Cells_Cultured_fibroblasts	-0.256242	0.080112	-3.19855	0.00146773
Parvimonas micra	intron_14_59459004_59460972_Cells_Cultured_fibroblasts	0.65463	0.115525	5.66659	2.44822e-08
Peptoniphilus asaccharolyticus	(Intercept)	0.0125334	0.00420079	2.98359	0.00298735
Peptoniphilus asaccharolyticus	ENSG00000075089_Artery_Tibial	-1474.65	469.436	-3.14131	0.00178096
Peptoniphilus asaccharolyticus	ENSG00000136193_Cells_Cultured_fibroblasts	-0.200075	0.0657364	-3.04359	0.00246003
Peptoniphilus asaccharolyticus	ENSG00000075089_Muscle_Skeletal	614.829	197.107	3.11926	0.00191702
Peptoniphilus asaccharolyticus	ENSG00000082293_Muscle_Skeletal	4.12082	1.13376	3.63466	0.000306974
Peptoniphilus asaccharolyticus	intron_1_88804534_88804846_Whole_Blood	-370.126	83.2451	-4.44622	1.07624e-05
Peptostreptococcus anaerobius	(Intercept)	0.00993386	0.00614398	1.61684	0.106535
Peptostreptococcus anaerobius	ENSG00000150687_Artery_Tibial	-0.471491	0.124085	-3.79974	0.000162474
Peptostreptococcus anaerobius	ENSG00000079112_Nerve_Tibial	0.170946	0.0407813	4.19177	3.26709e-05
Porphyromonas somerae	(Intercept)	-0.00337157	0.012695	-0.265582	0.79067
Porphyromonas somerae	ENSG00000121577_Artery_Tibial	0.293826	0.0679774	4.32241	1.86109e-05
Porphyromonas somerae	intron_11_57468090_57476162_Cells_Cultured_fibroblasts	4.10617	0.84962	4.83295	1.7895e-06
Porphyromonas somerae	intron_16_57473736_57473901_Cells_Cultured_fibroblasts	2.59185	0.830013	3.12266	0.00189544
Porphyromonas somerae	intron_17_31940486_31947617_Skin_Sun_Exposed_Lower_leg	4150.56	836.479	4.96194	9.56638e-07
Porphyromonas somerae	intron_17_37021014_37031614_Skin_Sun_Exposed_Lower_leg	-2221.84	689.878	-3.22063	0.00136185
Prevotella bivia	(Intercept)	0.0206942	0.00674813	3.06666	0.0022809
Prevotella bivia	ENSG00000143952_Whole_Blood	-5.2402	1.45092	-3.61164	0.000334743
Prevotella bivia	intron_17_44198130_44198553_Adipose_Subcutaneous	-2524.64	749.964	-3.36635	0.000819872
Prevotella bivia	intron_4_155800074_155802441_Nerve_Tibial	-4.47356	0.521914	-8.57146	1.25782e-16
Prevotella bivia	intron_17_44198130_44198553_Skin_Sun_Exposed_Lower_leg	2170.48	642.093	3.38032	0.000780204
Prevotella buccalis	(Intercept)	-0.0060032	0.00724119	-0.829035	0.40748
Prevotella buccalis	ENSG00000164142_Adipose_Subcutaneous	-40.6094	7.80896	-5.20037	2.90541e-07
Prevotella buccalis	ENSG00000102996_Cells_Cultured_fibroblasts	12.491	2.06873	6.03799	3.04559e-09
Prevotella buccalis	intron_2_27485503_27489615_Adipose_Subcutaneous	-7922.24	1894.17	-4.18243	3.40617e-05
Prevotella buccalis	intron_2_27485503_27489615_Artery_Tibial	-5561.04	2047.82	-2.7156	0.00684456
Prevotella buccalis	intron_2_27485503_27489615_Cells_Cultured_fibroblasts	21766.3	6757.26	3.22117	0.00135982
Prevotella buccalis	intron_2_27485503_27489615_Muscle_Skeletal	5307	1841.39	2.88206	0.00412076
Prevotella buccalis	intron_2_27485503_27489615_Nerve_Tibial	12080.3	6065.13	1.99176	0.0469407
Prevotella buccalis	intron_2_27485503_27489615_Skin_Sun_Exposed_Lower_leg	687.665	316.191	2.17484	0.0301099
Prevotella disiens	(Intercept)	0.00628643	0.00452985	1.38778	0.165814
Prevotella disiens	intron_6_7393303_7395053_Whole_Blood	13.342	2.61509	5.10193	4.76024e-07
Prevotella melaninogenica	(Intercept)	0.0123207	0.00405713	3.0368	0.0025151
Prevotella melaninogenica	ENSG00000101542_Artery_Tibial	-12.5095	2.35969	-5.30132	1.72433e-07
Prevotella melaninogenica	ENSG00000157870_Muscle_Skeletal	0.459588	0.0921221	4.9889	8.37801e-07
Prevotella melaninogenica	intron_12_38685617_38693657_Adipose_Subcutaneous	-2.94528	1.1236	-2.62128	0.00902517
Prevotella melaninogenica	intron_12_38685617_38693657_Cells_Cultured_fibroblasts	3.06337	1.27122	2.40979	0.0163196
Prevotella melaninogenica	intron_3_185972138_185975166_Skin_Sun_Exposed_Lower_leg	-0.151982	0.0261536	-5.81111	1.10256e-08
Roseateles saccharophila	(Intercept)	0.00153638	0.00256568	0.598821	0.549561
Roseateles saccharophila	intron_10_11463849_11481770_Cells_Cultured_fibroblasts	-1114.84	388.186	-2.87191	0.00425148
Roseateles saccharophila	intron_10_11463849_11481770_Skin_Sun_Exposed_Lower_leg	789.388	295.295	2.67322	0.00775593
Roseateles saccharophila	intron_6_33269819_33269999_Whole_Blood	76.8055	13.182	5.82653	1.00906e-08
Staphylococcus capitis	(Intercept)	-0.0057905	0.00728476	-0.79488	0.427055
Staphylococcus capitis	ENSG00000123500_Adipose_Subcutaneous	-20.4851	4.03829	-5.07271	5.51152e-07
Staphylococcus cohnii	(Intercept)	0.0091377	0.0049287	1.85398	0.0643264
Staphylococcus cohnii	ENSG00000158525_Cells_Cultured_fibroblasts	-17.9201	3.5606	-5.03289	6.73478e-07
Staphylococcus cohnii	intron_3_143120541_143120644_Cells_Cultured_fibroblasts	-2397.66	797.692	-3.00574	0.0027814
Staphylococcus cohnii	intron_6_75640704_75647731_Muscle_Skeletal	2.19496	0.314024	6.9898	8.76846e-12
Staphylococcus cohnii	intron_3_143120541_143120644_Nerve_Tibial	1508.65	527.446	2.86029	0.00440818
Staphylococcus haemolyticus	(Intercept)	-0.0133868	0.00733115	-1.82602	0.0684358
Staphylococcus haemolyticus	ENSG00000184056_Cells_Cultured_fibroblasts	-0.236355	0.0449899	-5.25351	2.20108e-07
Staphylococcus hominis	(Intercept)	-0.00154153	0.00895869	-0.172071	0.86345
Staphylococcus hominis	ENSG00000114631_Whole_Blood	0.272843	0.0663859	4.10995	4.61767e-05
Staphylococcus hominis	intron_19_56510900_56511517_Cells_Cultured_fibroblasts	-4136.79	1846.53	-2.24031	0.0255052
Staphylococcus hominis	intron_19_56510973_56511517_Cells_Cultured_fibroblasts	2300.45	1027.39	2.23913	0.0255822
Staphylococcus lugdunensis	(Intercept)	-0.00948057	0.0122644	-0.773019	0.439872
Staphylococcus lugdunensis	intron_6_89661578_89662087_Muscle_Skeletal	194334	50015	3.88551	0.000115687
Staphylococcus lugdunensis	intron_6_89661578_89662087_Nerve_Tibial	-189399	48537	-3.90217	0.000108226
Staphylococcus pettenkoferi	(Intercept)	0.00943931	0.00566379	1.66661	0.0962137
Staphylococcus pettenkoferi	ENSG00000100095_Adipose_Subcutaneous	18.2471	3.43361	5.31428	1.6108e-07
Staphylococcus pettenkoferi	ENSG00000148798_Cells_Cultured_fibroblasts	-12.5984	1.76435	-7.14051	3.26639e-12
Staphylococcus pettenkoferi	intron_4_3420718_3422376_Nerve_Tibial	-274.047	54.2388	-5.0526	6.10546e-07
Staphylococcus pettenkoferi	intron_19_10702254_10707302_Whole_Blood	1.67045	0.321106	5.20216	2.87051e-07
Staphylococcus simulans	(Intercept)	-0.0174023	0.00728797	-2.38781	0.0173156
Staphylococcus simulans	intron_8_17656065_17684328_Adipose_Subcutaneous	-2408.26	1185.79	-2.03093	0.0427854
Staphylococcus simulans	intron_8_17656065_17675186_Nerve_Tibial	-2294.4	1133.39	-2.02438	0.0434571
Staphylococcus simulans	intron_17_68395193_68401360_Whole_Blood	1.11438	0.219899	5.06769	5.65882e-07
Stenotrophomonas maltophilia	(Intercept)	0.217626	0.0773593	2.81319	0.00509802
Stenotrophomonas maltophilia	ENSG00000172264_Artery_Tibial	0.145662	0.055063	2.64537	0.00841654
Stenotrophomonas maltophilia	ENSG00000136830_Skin_Sun_Exposed_Lower_leg	-0.399353	0.0883683	-4.51919	7.7528e-06
Stenotrophomonas maltophilia	ENSG00000176597_Skin_Sun_Exposed_Lower_leg	-1.81873	0.580982	-3.13045	0.00184727
Stenotrophomonas maltophilia	intron_12_101367976_101369721_Artery_Tibial	-1571.89	765.481	-2.05347	0.040546
Stenotrophomonas maltophilia	intron_12_101367976_101369721_Cells_Cultured_fibroblasts	906.058	441.33	2.05302	0.0405896
Stenotrophomonas maltophilia	intron_5_180529388_180549931_Skin_Sun_Exposed_Lower_leg	1393.94	208.963	6.67072	6.75072e-11
Stenotrophomonas maltophilia	intron_11_3712808_3713818_Whole_Blood	102.462	22.1285	4.63031	4.65842e-06
Streptococcus mitis	(Intercept)	-0.0127719	0.00570267	-2.23964	0.025549
Streptococcus mitis	ENSG00000133639_Artery_Tibial	1247.33	452.126	2.75881	0.00601169
Streptococcus mitis	ENSG00000133639_Skin_Sun_Exposed_Lower_leg	-1718.27	622.059	-2.76224	0.00594992
Streptococcus mitis	intron_12_53268377_53268755_Cells_Cultured_fibroblasts	-161.736	38.949	-4.1525	3.86076e-05
Veillonella parvula	(Intercept)	0.0111568	0.0063257	1.76373	0.0783868
Veillonella parvula	ENSG00000139985_Muscle_Skeletal	-0.260415	0.0596677	-4.36443	1.54882e-05
Veillonella parvula	ENSG00000172116_Whole_Blood	-0.75622	0.115787	-6.53113	1.60536e-10
Veillonella parvula	intron_5_6625669_6632599_Artery_Tibial	761.859	302.995	2.51442	0.0122349
Veillonella parvula	intron_1_200850234_200852541_Muscle_Skeletal	-145.107	34.8554	-4.16313	3.69562e-05
Veillonella parvula	intron_5_6625669_6632599_Muscle_Skeletal	981.4	393.644	2.49312	0.0129843
Veillonella parvula	intron_5_6625669_6632599_Skin_Sun_Exposed_Lower_leg	-1404.88	559.869	-2.50929	0.0124118
Veillonella parvula	intron_17_28349162_28350438_Whole_Blood	14.2015	2.99315	4.74467	2.72803e-06
