# Supplementary material for: Heritable Tissue‐Specific Gene Expression Associates With Chronic Wound Microbial Species
Source: Wound Repair Regen. 2025 Jun 27;33(4):e70055. doi: 10.1111/wrr.70055 (PMC12203766; doi:10.1111/wrr.70055)
Supplement: Supplementary file 2 — Table S2. Covariate controlled additive effects analysis models estimating heritability of species’ relative abundances in wounds. [file WRR-33-0-s002.xlsx]

## Sheet: ST2_ModelSummary
Species	R2	Adj_R2	F_value	DF_model	DF_resid
Actinomyces neuii	0.15572	0.152383	46.6637	2	506
Alcaligenes faecalis	0.281573	0.272986	32.7914	6	502
Anaerococcus lactolyticus	0.128162	0.122982	24.7453	3	505
Anaerococcus obesiensis	0.373291	0.358129	24.6197	12	496
Anaerococcus octavius	0.154761	0.148053	23.0703	4	504
Anaerococcus prevotii	0.155068	0.151728	46.4322	2	506
Anaerococcus vaginalis	0.113483	0.10467	12.8777	5	503
Bacteroides fragilis	0.190792	0.176197	13.0725	9	499
Campylobacter ureolyticus	0.238271	0.230699	31.4679	5	503
Corynebacterium amycolatum	0.0650123	0.0631681	35.2531	1	507
Cutibacterium acnes	0.12155	0.116332	23.2921	3	505
Enterococcus faecium	0.137179	0.132053	26.7632	3	505
Fusobacterium nucleatum	0.192915	0.18812	40.2361	3	505
Morganella morganii	0.143491	0.138403	28.201	3	505
Parvimonas micra	0.0887107	0.0851088	24.6286	2	506
Peptoniphilus asaccharolyticus	0.152239	0.143812	18.0656	5	503
Peptostreptococcus anaerobius	0.0670022	0.0633144	18.1689	2	506
Porphyromonas somerae	0.220515	0.212767	28.4596	5	503
Prevotella bivia	0.235502	0.229434	38.814	4	504
Prevotella buccalis	0.265729	0.253981	22.6185	8	500
Prevotella disiens	0.0488335	0.0469574	26.0297	1	507
Prevotella melaninogenica	0.239526	0.231966	31.6859	5	503
Roseateles saccharophila	0.225279	0.220677	48.9492	3	505
Staphylococcus capitis	0.0483026	0.0464255	25.7323	1	507
Staphylococcus cohnii	0.222535	0.216364	36.0651	4	504
Staphylococcus haemolyticus	0.0516262	0.0497556	27.5993	1	507
Staphylococcus hominis	0.0846144	0.0791764	15.56	3	505
Staphylococcus lugdunensis	0.0972526	0.0936844	27.2556	2	506
Staphylococcus pettenkoferi	0.238164	0.232118	39.3899	4	504
Staphylococcus simulans	0.132036	0.12688	25.6071	3	505
Stenotrophomonas maltophilia	0.291552	0.281654	29.4542	7	501
Streptococcus mitis	0.103944	0.0986212	19.527	3	505
Veillonella parvula	0.285261	0.275275	28.565	7	501
